# Supplementary material for: CryoVirusDB: An Annotated Dataset for AI-Based Virus Particle Identification in Cryo-EM Micrographs
Source: Viruses. 2026 Feb 11;18(2):224. doi: 10.3390/v18020224 (PMC12945220; doi:10.3390/v18020224)
Supplement: Supplementary file 1 [file viruses-18-00224-s001.zip]

Archive with 1 entries (1 files):
- viruses-4068372-supplementary-resub 2.xlsx
